# Supplementary material for: Efficient conformational space exploration in ab initio protein folding simulation
Source: R Soc Open Sci. 2015 Aug 26;2(8):150238. doi: 10.1098/rsos.150238 (PMC4555859; doi:10.1098/rsos.150238)
Supplement: Table S5.xlsx [file rsos150238supp1.xlsx]

## Sheet: Average Exploration
			GW				BM				Ratio (GW/BM)
PID	Length		30min	1hr	2hr		30min	1hr	2hr		30min	1hr	2hr
4RXN	54		21.8	38.74	90.16		18.86	34.27	71.61		1.15589	1.13043	1.25904
1ENH	54		22.82	36.24	87.48		19.37	36.54	64.23		1.17811	0.99179	1.36198
4PTI	58		20.94	38.92	68.54		16.51	28.88	56.07		1.26832	1.34765	1.2224
2IGD	61		19.21	38.79	82.26		18.21	31.56	52.13		1.05491	1.22909	1.57798
1YPA	64		21.29	38.52	71.05		15.09	26.62	67.99		1.41087	1.44703	1.04501
1R69	69		17.6	34.99	57.16		12.64	19.76	53.51		1.39241	1.77075	1.06821
1CTF	74		20.22	36.36	65.34		13.99	25.64	53.37		1.44532	1.4181	1.22428
3MX7	90		16.97	32.66	57.09		11.17	20.95	39.68		1.51925	1.55895	1.43876
3NBM	108		13.53	25.96	51.05		10.64	18.2	34.41		1.27162	1.42637	1.48358
3MQO	120		13.24	25.04	48.42		8.48	13.25	25.48		1.56132	1.88981	1.90031
3MRO	142		10.77	21.04	40.6		8.56	16.34	27.02		1.25818	1.28764	1.50259
3PNX	160		9.06	17.74	33.45		6.84	11.9	23.47		1.32456	1.49076	1.42522
3MSE	179		8.13	15.8	31.34		6.32	13.42	22		1.28639	1.17735	1.42455
3MR7	189		7.45	14.47	27.15		6.77	11.12	20.17		1.10044	1.30126	1.34606
3NO6	229		5.77	11.25	21.95		5.7	10.79	19.39		1.01228	1.04263	1.13203
3NO3	258		4.73	9.32	18.42		4.77	9.3	17.37		0.991614	1.00215	1.06045
3ON7	279		4.24	8.36	16.92		4.45	8.51	16.14		0.952809	0.982374	1.04833

## Sheet: 30min
			GW						BM
PID	Length		BestE	AvgE	minExp	avgExp(GW)	maxExp		BestE	AvgE	minExp	avgExp(BM)	maxExp
4RXN	54		-170.27	-167.01	1.56	21.8	45.5		-164.26	-159.71	1	18.86	44.96
1ENH	54		-158.5	-154.77	2.42	22.82	44.47		-152.82	-149.12	2.47	19.37	41.98
4PTI	58		-215.8	-209.94	1.99	20.94	39.77		-206.12	-201.17	0.49	16.51	40.36
2IGD	61		-187.31	-183.96	3.39	19.21	35.78		-182.04	-176.33	1.49	18.21	37.87
1YPA	64		-261.54	-256.75	3.02	21.29	35.85		-252.89	-247.31	1.38	15.09	35.67
1R69	69		-220.06	-215.87	4.28	17.6	30.99		-214.61	-206	0.7	12.64	30.81
1CTF	74		-239.22	-231.58	5.58	20.22	29.35		-228.3	-220.48	1.01	13.99	30.03
3MX7	90		-347.16	-336.83	4.17	16.97	23.77		-337.5	-322.07	1.54	11.17	23.97
3NBM	108		-452.95	-433.94	3.66	13.53	18.31		-436.89	-417.75	2.1	10.64	17.35
3MQO	120		-501.48	-479.46	4.38	13.24	16.11		-478.91	-462.53	1.56	8.48	15.52
3MRO	142		-483.13	-461.84	4.9	10.77	12.87		-463.79	-442.74	2.61	8.56	12.62
3PNX	160		-629.91	-600.24	3.82	9.06	10.51		-611.46	-575.7	2.74	6.84	10.42
3MSE	179		-721.59	-691.61	4.01	8.13	10.19		-700.98	-668.55	1.17	6.32	9.27
3MR7	189		-668.57	-637.97	4.75	7.45	8.41		-655	-617.73	3.83	6.77	8.44
3NO6	229		-837.79	-801.91	3.91	5.77	7		-826.68	-780.02	3.28	5.7	6.32
3NO3	258		-927.23	-873.67	3.88	4.73	5.64		-884.28	-839.81	0.84	4.77	5.48
3ON7	279		-978.69	-930.67	3.55	4.24	4.6		-951.44	-905.16	3.94	4.45	4.81

## Sheet: 1hr
			GW						BM
PID	Length		BestE	AvgE	minExp	avgExp(GW)	maxExp		BestE	AvgE	minExp	avgExp(BM)	maxExp
4RXN	54		-170.27	-167.71	1.56	38.74	90.53		-164.26	-160.44	1	34.27	91.49
1ENH	54		-158.5	-155.13	2.58	36.24	87.86		-153.96	-149.96	2.51	36.54	88.41
4PTI	58		-215.8	-210.92	1.99	38.92	78.22		-206.12	-201.73	1.55	28.88	81.07
2IGD	61		-188.62	-185.04	3.72	38.79	71.44		-182.04	-177.02	2.23	31.56	74.76
1YPA	64		-261.54	-257.42	6.18	38.52	69.48		-253.16	-248.58	1.38	26.62	66.95
1R69	69		-223.91	-217.86	7.85	34.99	64.18		-214.61	-206.83	0.7	19.76	59.35
1CTF	74		-239.22	-233.58	5.58	36.36	59.27		-228.3	-221.91	1.01	25.64	60.56
3MX7	90		-348.69	-341.14	5.23	32.66	47.32		-337.5	-324.34	2.26	20.95	47.21
3NBM	108		-454.17	-441.01	8.93	25.96	36.35		-436.89	-421.16	2.1	18.2	33.61
3MQO	120		-507.17	-486.55	10.42	25.04	31.25		-478.91	-465.98	1.56	13.25	30.96
3MRO	142		-491.1	-468.99	8.89	21.04	24.96		-468.78	-450.6	3.58	16.34	24.69
3PNX	160		-639.62	-610.38	8.08	17.74	21.05		-611.46	-583.97	2.74	11.9	20.28
3MSE	179		-744.41	-703.85	5.84	15.8	20.1		-719.13	-684.32	3.58	13.42	18.32
3MR7	189		-683.61	-650.01	7.01	14.47	17.42		-655	-628.45	3.83	11.12	16.64
3NO6	229		-858.13	-820.9	7.89	11.25	13.53		-829.83	-801.53	3.28	10.79	12.43
3NO3	258		-940.28	-895.88	7.09	9.32	10.97		-910.52	-863.07	0.84	9.3	10.85
3ON7	279		-991.91	-958	4.8	8.36	9.09		-979.66	-931.65	5.38	8.51	9.6

## Sheet: 2hr
			GW						BM
PID	Length		BestE	AvgE	minExp	avgExp(GW)	maxExp		BestE	AvgE	minExp	avgExpBM)	maxExp
4RXN	54		-170.62	-168.42	1.56	90.16	174.68		-166.81	-161.35	1	71.61	179.69
1ENH	54		-158.5	-155.83	2.58	87.48	176.25		-153.96	-150.46	2.51	64.23	181.46
4PTI	58		-216.31	-211.79	3.46	68.54	153.08		-208.36	-202.58	1.57	56.07	160.15
2IGD	61		-189.27	-186.11	6.46	82.26	147.79		-182.04	-177.73	4.2	52.13	153.69
1YPA	64		-261.54	-258.33	9.59	71.05	142.49		-255.14	-250.06	4.11	67.99	143.5
1R69	69		-223.91	-218.93	7.85	57.16	124.2		-214.61	-208.37	2.12	53.51	125.68
1CTF	74		-239.22	-234.77	12.21	65.34	116.97		-228.49	-223.41	1.01	53.37	118.47
3MX7	90		-352.4	-343.83	5.23	57.09	92.92		-337.5	-326.57	2.26	39.68	93.62
3NBM	108		-457.74	-447.05	11.69	51.05	70.9		-443.1	-425.3	2.1	34.41	69.77
3MQO	120		-510.49	-493.7	20.91	48.42	62.32		-479.68	-469.43	2.11	25.48	61.73
3MRO	142		-493.66	-474.78	20.71	40.6	50.23		-468.78	-454.42	3.58	27.02	49.41
3PNX	160		-647.16	-619.44	15.8	33.45	41.79		-621.88	-592.57	3.41	23.47	40.1
3MSE	179		-749.01	-716.4	16.33	31.34	40.41		-719.13	-692.76	3.58	22	34.86
3MR7	189		-688.63	-659	7.01	27.15	34.23		-663.35	-636.64	3.83	20.17	32.61
3NO6	229		-866.09	-835.1	15.39	21.95	26.96		-862.46	-817.31	5.63	19.39	24.58
3NO3	258		-951.59	-915.17	13	18.42	21.62		-926.19	-880.46	0.84	17.37	21.2
3ON7	279		-1024.16	-981.11	15	16.92	18.09		-995.85	-953.87	5.38	16.14	18.63
