# Supplementary material for: Efficient conformational space exploration in ab initio protein folding simulation
Source: R Soc Open Sci. 2015 Aug 26;2(8):150238. doi: 10.1098/rsos.150238 (PMC4555859; doi:10.1098/rsos.150238)
Supplement: Table S6.xlsx [file rsos150238supp2.xlsx]

## Sheet: Average Energy
					Average Energy of GW vs GWN
		GW				GWN				Difference (GW-GWN)
PID	Length	30min	1hr	2hr		30min	1hr	2hr		30min	1hr	2hr
4RXN	54	-167.01	-167.71	-168.42		-163.09	-164.09	-164.71		-3.92	-3.62	-3.71
1ENH	54	-154.77	-155.13	-155.83		-150.87	-151.49	-152.04		-3.9	-3.64	-3.79
4PTI	58	-209.94	-210.92	-211.79		-204.19	-205	-205.81		-5.75	-5.92	-5.98
2IGD	61	-183.96	-185.04	-186.11		-179.44	-180.16	-180.78		-4.52	-4.88	-5.33
1YPA	64	-256.75	-257.42	-258.33		-250.9	-251.55	-252.29		-5.85	-5.87	-6.04
1R69	69	-215.87	-217.86	-218.93		-209.28	-210.49	-211.23		-6.59	-7.37	-7.7
1CTF	74	-231.58	-233.58	-234.77		-223.9	-224.9	-225.75		-7.68	-8.68	-9.02
3MX7	90	-336.83	-341.14	-343.83		-327.65	-329.97	-331.37		-9.18	-11.17	-12.46
3NBM	108	-433.94	-441.01	-447.05		-429.67	-432.19	-434.61		-4.27	-8.82	-12.44
3MQO	120	-479.46	-486.55	-493.7		-471.93	-474.69	-477.85		-7.53	-11.86	-15.85
3MRO	142	-461.84	-468.99	-474.78		-453.05	-457.29	-459.97		-8.79	-11.7	-14.81
3PNX	160	-600.24	-610.38	-619.44		-578.45	-583.21	-585.86		-21.79	-27.17	-33.58
3MSE	179	-691.61	-703.85	-716.4		-672.77	-677.31	-681.13		-18.84	-26.54	-35.27
3MR7	189	-637.97	-650.01	-659		-623.62	-628.49	-631.92		-14.35	-21.52	-27.08
3NO6	229	-801.91	-820.9	-835.1		-806.44	-812.82	-818.7		4.53	-8.08	-16.4
3NO3	258	-873.67	-895.88	-915.17		-891.22	-902.48	-909.9		17.55	6.6	-5.27
3ON7	279	-930.67	-958	-981.11		-957.7	-969.49	-979.82		27.03	11.49	-1.29

## Sheet: Best Energy
					Best Energy of GW vs GWN
		GW				GWN				Difference (GW-GWN)
PID	Length	30min	1hr	2hr		30min	1hr	2hr		30min	1hr	2hr
4RXN	54	-170.27	-170.27	-170.62		-168.31	-168.31	-168.49		-1.96	-1.96	-2.13
1ENH	54	-158.5	-158.5	-158.5		-154.41	-154.57	-155.38		-4.09	-3.93	-3.12
4PTI	58	-215.8	-215.8	-216.31		-211.56	-211.56	-211.56		-4.24	-4.24	-4.75
2IGD	61	-187.31	-188.62	-189.27		-183.79	-183.79	-183.79		-3.52	-4.83	-5.48
1YPA	64	-261.54	-261.54	-261.54		-255.68	-255.68	-255.68		-5.86	-5.86	-5.86
1R69	69	-220.06	-223.91	-223.91		-214.3	-214.3	-214.3		-5.76	-9.61	-9.61
1CTF	74	-239.22	-239.22	-239.22		-233.77	-233.77	-233.77		-5.45	-5.45	-5.45
3MX7	90	-347.16	-348.69	-352.4		-336.94	-337.15	-337.15		-10.22	-11.54	-15.25
3NBM	108	-452.95	-454.17	-457.74		-440.52	-440.52	-446.57		-12.43	-13.65	-11.17
3MQO	120	-501.48	-507.17	-510.49		-479.61	-486.67	-495.43		-21.87	-20.5	-15.06
3MRO	142	-483.13	-491.1	-493.66		-469.34	-469.34	-469.34		-13.79	-21.76	-24.32
3PNX	160	-629.91	-639.62	-647.16		-608.24	-608.24	-608.24		-21.67	-31.38	-38.92
3MSE	179	-721.59	-744.41	-749.01		-689.71	-694.55	-697.14		-31.88	-49.86	-51.87
3MR7	189	-668.57	-683.61	-688.63		-642.15	-645.24	-645.24		-26.42	-38.37	-43.39
3NO6	229	-837.79	-858.13	-866.09		-829.09	-837.21	-837.21		-8.7	-20.92	-28.88
3NO3	258	-927.23	-940.28	-951.59		-921.39	-930.43	-934.62		-5.84	-9.85	-16.97
3ON7	279	-978.69	-991.91	-1024.16		-1004.78	-1004.78	-1004.78		26.09	12.87	-19.38

## Sheet: Average Iterations
					Average iterations of GW vs GWN
		GW				GWN				Ratio (GWN/GW)
PID	Length	30min	1hr	2hr		30min	1hr	2hr		30min	1hr	2hr
4RXN	54	17338	30847	71643		236043	567661	1247803		13.6142	18.4025	17.417
1ENH	54	19148	30427	73502		330892	596447	1181548		17.2808	19.6026	16.075
4PTI	58	17117	31795	55979		249179	531800	1044050		14.5574	16.7259	18.6507
2IGD	61	14567	29472	62634		289809	577330	1012631		19.8949	19.5891	16.1674
1YPA	64	15906	28770	53090		242008	462509	1058281		15.2149	16.0761	19.9337
1R69	69	13401	26765	43858		250968	485033	819204		18.7276	18.1219	18.6786
1CTF	74	13805	24923	44890		235558	453548	869944		17.0632	18.198	19.3795
3MX7	90	9206	17824	31292		180467	460215	712441		19.6032	25.82	22.7675
3NBM	108	6866	13336	26454		178819	312809	619866		26.0441	23.456	23.4318
3MQO	120	6075	11570	22620		176039	322945	646075		28.9776	27.9123	28.5621
3MRO	142	4073	8085	15747		129269	277068	487807		31.738	34.2694	30.9778
3PNX	160	3065	6077	11599		113616	239621	388493		37.0688	39.4308	33.4937
3MSE	179	2434	4820	9703		120422	217103	343280		49.4749	45.0421	35.3787
3MR7	189	2156	4259	8095		108643	187936	334021		50.391	44.1268	41.2626
3NO6	229	1302	2593	5168		96574	155857	342666		74.1736	60.1068	66.3053
3NO3	258	944	1911	3849		88063	162256	281448		93.2871	84.9063	73.1224
3ON7	279	774	1542	3207		83653	148749	267435		108.079	96.465	83.391

## Sheet: Median Energy
					Median Energy of GW vs Median Energy of GWN
		GW				GWN				Difference (GW-GWN)
PID	Length	30min	1hr	2hr		30min	1hr	2hr		30min	1hr	2hr
4RXN	54	-166.604	-167.848	-168.465		-162.935	-163.904	-164.399		-3.669	-3.944	-4.066
1ENH	54	-154.559	-155.014	-155.594		-150.863	-151.395	-152.004		-3.696	-3.619	-3.59
4PTI	58	-209.918	-210.776	-211.902		-203.96	-204.727	-205.573		-5.958	-6.049	-6.329
2IGD	61	-183.997	-185.099	-185.906		-179.127	-179.827	-180.671		-4.87	-5.272	-5.235
1YPA	64	-256.793	-257.393	-258.278		-250.601	-251.311	-252.223		-6.192	-6.082	-6.055
1R69	69	-216.093	-217.962	-218.933		-209.523	-210.751	-211.156		-6.57	-7.211	-7.777
1CTF	74	-231.682	-233.462	-234.689		-223.585	-224.332	-225.599		-8.097	-9.13	-9.09
3MX7	90	-336.23	-341.467	-344.303		-327.46	-330.006	-331.483		-8.77	-11.461	-12.82
3NBM	108	-434.37	-441.491	-447.996		-429.721	-431.907	-433.945		-4.649	-9.584	-14.051
3MQO	120	-480.248	-489.37	-494.157		-471.969	-474.707	-476.943		-8.279	-14.663	-17.214
3MRO	142	-462.809	-469.736	-476.891		-451.612	-457.629	-459.523		-11.197	-12.107	-17.368
3PNX	160	-599.389	-610.278	-619.158		-578.287	-583.932	-585.354		-21.102	-26.346	-33.804
3MSE	179	-691.3	-704.081	-717.158		-674.045	-677.734	-680.006		-17.255	-26.347	-37.152
3MR7	189	-639.327	-652.784	-663.666		-623.662	-627.992	-631.713		-15.665	-24.792	-31.953
3NO6	229	-807.515	-824.327	-836.637		-806.346	-813.777	-819.214		-1.169	-10.55	-17.423
3NO3	258	-875.706	-897.98	-914.28		-892.196	-901.69	-909.524		16.49	3.71	-4.756
3ON7	279	-929.355	-956.068	-980.155		-955.116	-970.135	-977.689		25.761	14.067	-2.466

## Sheet: Standard Deviation
					Standard deviation of GW energy vs Standard deviation of GWN energy
		GW				GWN				Difference (GW-GWN)
PID	Length	30min	1hr	2hr		30min	1hr	2hr		30min	1hr	2hr
4RXN	54	1.55	1.27	0.97		1.45	1.51	1.54		0.1	-0.24	-0.57
1ENH	54	1.2	1.05	1		1.25	1.25	1.25		-0.05	-0.2	-0.25
4PTI	58	2.07	1.84	1.51		2.24	1.9	1.73		-0.17	-0.06	-0.22
2IGD	61	1.69	1.43	1.16		1.75	1.62	1.61		-0.06	-0.19	-0.45
1YPA	64	1.7	1.57	1.37		1.6	1.48	1.37		0.1	0.09	0
1R69	69	2.21	1.98	1.86		2.48	1.94	1.62		-0.27	0.04	0.24
1CTF	74	2.74	2.38	1.92		2.72	2.56	2.28		0.02	-0.18	-0.36
3MX7	90	4.35	4.14	3.13		3.84	3.03	2.37		0.51	1.11	0.76
3NBM	108	9.43	8.01	6.76		3.99	3.34	3.75		5.44	4.67	3.01
3MQO	120	9.73	9.5	8.82		3.75	3.77	4.12		5.98	5.73	4.7
3MRO	142	11.14	10.55	10.36		6.63	5.3	4.15		4.51	5.25	6.21
3PNX	160	13.12	11.93	11.4		9.11	7.32	6.86		4.01	4.61	4.54
3MSE	179	13.49	13.56	12.93		8.04	7.5	7.43		5.45	6.06	5.5
3MR7	189	17.73	18.01	18.58		7.16	6.49	5.55		10.57	11.52	13.03
3NO6	229	19.46	19.61	18.65		10.62	9.6	7.53		8.84	10.01	11.12
3NO3	258	22.86	22.65	21.73		14.92	10.94	9.71		7.94	11.71	12.02
3ON7	279	22.61	19.23	17.9		18.12	14.41	11.65		4.49	4.82	6.25
