# Supplementary material for: Efficient conformational space exploration in ab initio protein folding simulation
Source: R Soc Open Sci. 2015 Aug 26;2(8):150238. doi: 10.1098/rsos.150238 (PMC4555859; doi:10.1098/rsos.150238)
Supplement: Figure S1.xlsx [file rsos150238supp3.xlsx]

## Sheet: Sheet1
																	GW/BM	GW	BM	Contacts	BM	GW	HP
																	16	-43056	-2691	1	-1	-1	-1
																	16	-42352	-2647	13	-0.983649	-0.983649	-1
																	16	-41088	-2568	14	-0.954292	-0.954292	-1
																	16	-40480	-2530	2	-0.940171	-0.940171	-1
																	16	-40016	-2501	21	-0.929394	-0.929394	-1
																	16	-39856	-2491	7	-0.925678	-0.925678	-1
																	16	-39152	-2447	55	-0.909327	-0.909327	-1
																	16	-38256	-2391	8	-0.888517	-0.888517	-1
																	16	-38160	-2385	28	-0.886288	-0.886288	-1	149
																	11	-20592	-1872	34	-0.695652	-0.478261	0
																	11	-19250	-1750	17	-0.650316	-0.447092	0
																	11	-19041	-1731	133	-0.643255	-0.442238	0
																	11	-19008	-1728	116	-0.64214	-0.441472	0
																	7	-9520	-1360	4	-0.505388	-0.221107	0
																	7	-8680	-1240	16	-0.460795	-0.201598	0
																	7	-8659	-1237	2	-0.45968	-0.20111	0
																	7	-8414	-1202	14	-0.446674	-0.19542	0
																	7	-8246	-1178	2	-0.437755	-0.191518	0
																	7	-7833	-1119	133	-0.415831	-0.181926	0
																	7	-7532	-1076	1	-0.399851	-0.174935	0
																	7	-7259	-1037	4	-0.385359	-0.168594	0
																	7	-7238	-1034	6	-0.384244	-0.168107	0
																	4	-3964	-991	2	-0.368265	-0.0920661	0
																	4	-3836	-959	14	-0.356373	-0.0890933	0
																	4	-3732	-933	15	-0.346711	-0.0866778	0
																	4	-3544	-886	8	-0.329246	-0.0823114	0
																	4	-3540	-885	12	-0.328874	-0.0822185	0
																	4	-3416	-854	2	-0.317354	-0.0793385	0
																	4	-3220	-805	1	-0.299145	-0.0747863	0
																	4	-3160	-790	1	-0.293571	-0.0733928	0
																	4	-3084	-771	7	-0.286511	-0.0716276	0
																	4	-3068	-767	39	-0.285024	-0.071256	0
																	4	-3032	-758	7	-0.28168	-0.0704199	0
																	4	-3024	-756	47	-0.280936	-0.0702341	0
																	4	-2868	-717	33	-0.266444	-0.0666109	0
																	4	-2692	-673	8	-0.250093	-0.0625232	0
																	4	-2676	-669	2	-0.248606	-0.0621516	0
																	4	-2656	-664	7	-0.246748	-0.0616871	0
																	4	-2468	-617	1	-0.229283	-0.0573207	0
																	4	-2428	-607	33	-0.225567	-0.0563917	0
																	4	-2336	-584	4	-0.21702	-0.0542549	0
																	4	-2192	-548	4	-0.203642	-0.0509104	0
																	4	-2096	-524	7	-0.194723	-0.0486808	0
																	4	-2084	-521	8	-0.193608	-0.0484021	0
																	4	-2076	-519	1	-0.192865	-0.0482163	0
																	2	-964	-482	3	-0.179116	-0.0223894	0
																	2	-926	-463	2	-0.172055	-0.0215069	0
																	2	-878	-439	22	-0.163136	-0.020392	0
																	2	-846	-423	2	-0.157191	-0.0196488	0
																	2	-838	-419	10	-0.155704	-0.019463	0
																	2	-804	-402	8	-0.149387	-0.0186734	0
																	2	-764	-382	8	-0.141955	-0.0177443	0
																	2	-748	-374	26	-0.138982	-0.0173727	0
																	2	-742	-371	16	-0.137867	-0.0172334	0
																	2	-732	-366	76	-0.136009	-0.0170011	0
																	2	-688	-344	4	-0.127834	-0.0159792	0
																	2	-670	-335	84	-0.124489	-0.0155611	0
																	2	-654	-327	17	-0.121516	-0.0151895	0
																	2	-622	-311	11	-0.11557	-0.0144463	0
																	2	-596	-298	31	-0.11074	-0.0138424	0
																	2	-582	-291	27	-0.108138	-0.0135173	0
																	2	-580	-290	97	-0.107767	-0.0134708	0
																	2	-540	-270	11	-0.100334	-0.0125418	0
																	2	-528	-264	2	-0.0981048	-0.0122631	0
																	2	-522	-261	12	-0.09699	-0.0121237	0
																	2	-506	-253	21	-0.0940171	-0.0117521	0
																	2	-494	-247	2	-0.0917874	-0.0114734	0
																	2	-470	-235	67	-0.0873281	-0.010916	0
																	2	-460	-230	6	-0.0854701	-0.0106838	0
																	2	-444	-222	75	-0.0824972	-0.0103122	0
																	2	-400	-200	86	-0.0743218	-0.00929023	0
																	2	-398	-199	2	-0.0739502	-0.00924378	0
																	2	-384	-192	21	-0.0713489	-0.00891862	0
																	2	-352	-176	42	-0.0654032	-0.0081754	0
																	2	-322	-161	21	-0.0598291	-0.00747863	0
																	2	-228	-114	1	-0.0423634	-0.00529543	0
																	1	-97	-97	24	-0.0360461	-0.00225288	0
																	1	-57	-57	118	-0.0211817	-0.00132386	0
																	1	-50	-50	5	-0.0185805	-0.00116128	0
																	1	-42	-42	6	-0.0156076	-0.000975474	0
																	1	-39	-39	181	-0.0144928	-0.000905797	0
																	1	-23	-23	1	-0.00854701	-0.000534188	0
																	1	-18	-18	1	-0.00668896	-0.00041806	0
																	2	310	155	21	0.0575994	0.00719993	0
																	2	320	160	11	0.0594575	0.00743218	0
																	2	358	179	5	0.066518	0.00831475	0
																	2	378	189	4	0.0702341	0.00877926	0
																	2	392	196	183	0.0728354	0.00910442	0
																	2	438	219	15	0.0813824	0.0101728	0
																	2	446	223	21	0.0828688	0.0103586	0
																	2	514	257	11	0.0955035	0.0119379	0
																	2	542	271	10	0.100706	0.0125883	0
																	2	886	443	65	0.164623	0.0205779	0
																	4	2356	589	66	0.218878	0.0547194	0
																	4	2536	634	44	0.2356	0.0589	0
																	4	2644	661	11	0.245634	0.0614084	0
																	4	3260	815	11	0.302861	0.0757153	0
																	4	3732	933	53	0.346711	0.0866778	0
																	7	9373	1339	54	0.497585	0.217693	0
			2628
				Table 2: Energy Distribution for Pairwise Amino Acid Type in 1CTF
	AA1	AA2	Contacts	BM	SIMULATED	HP		AA1	AA2	Contacts	BM	SIMULATED	HP
	Ile	Ile	1	-2691	-43056	-1		Ile	Asp	8	-402	-804	0
	Ile	Leu	13	-2647	-42352	-1		Thr	Asp	8	-382	-764	0
	Ile	Val	14	-2568	-41088	-1		Pro	Ala	26	-374	-748	0
	Phe	Ile	2	-2530	-40480	-1		Asn	Ala	16	-371	-742	0
	Leu	Leu	21	-2501	-40016	-1		Leu	Glu	76	-366	-732	0
	Phe	Leu	7	-2491	-39856	-1		Asn	Asp	4	-344	-688	0
	Leu	Val	55	-2447	-39152	-1		Glu	Val	84	-335	-670	0
	Phe	Val	8	-2391	-38256	-1		Arg	Ala	17	-327	-654	0
	Val	Val	28	-2385	-38160	-1		Thr	Gly	11	-311	-622	0
	Ile	Ala	34	-1872	-20592	0		Asp	Val	31	-298	-596	0
	Phe	Ala	17	-1750	-19250	0		Asp	Leu	27	-291	-582	0
	Ala	Val	133	-1731	-19041	0		Ala	Gly	97	-290	-580	0
	Leu	Ala	116	-1728	-19008	0		Phe	Lys	11	-270	-540	0
	Ile	Thr	4	-1360	-9520	0		Arg	Ser	2	-264	-528	0
	Thr	Val	16	-1240	-8680	0		Ser	Gly	12	-261	-522	0
	Phe	Thr	2	-1237	-8659	0		Ile	Lys	21	-253	-506	0
	Thr	Leu	14	-1202	-8414	0		Arg	Thr	2	-247	-494	0
	Phe	Ser	2	-1178	-8246	0		Asp	Ala	67	-235	-470	0
	Ala	Ala	133	-1119	-7833	0		Asn	Gly	6	-230	-460	0
	Phe	Pro	1	-1076	-7532	0		Leu	Lys	75	-222	-444	0
	Ile	Ser	4	-1037	-7259	0		Val	Lys	86	-200	-400	0
	Phe	Gly	6	-1034	-7238	0		Pro	Ser	2	-199	-398	0
	Ile	Pro	2	-991	-3964	0		Thr	Glu	21	-192	-384	0
	Ser	Leu	14	-959	-3836	0		Asp	Lys	42	-176	-352	0
	Ser	Val	15	-933	-3732	0		Ser	GLU	21	-161	-322	0
	Pro	Val	8	-886	-3544	0		Asn	Arg	1	-114	-228	0
	Ile	Gly	12	-885	-3540	0		Asp	Gly	24	-97	-97	0
	Ile	Arg	2	-854	-3416	0		Glu	Lys	118	-57	-57	0
	Phe	Arg	1	-805	-3220	0		Arg	Gly	5	-50	-50	0
	Phe	Asn	1	-790	-3160	0		Pro	Gly	6	-42	-42	0
	Pro	Leu	7	-771	-3084	0		Ala	Glu	181	-39	-39	0
	Leu	Gly	39	-767	-3068	0		Arg	Pro	1	-23	-23	0
	Arg	Leu	7	-758	-3032	0		Asn	Pro	1	-18	-18	0
	Gly	Val	47	-756	-3024	0		Thr	Lys	21	155	310	0
	Thr	Ala	33	-717	-2868	0		Asn	GLU	11	160	320	0
	Asn	Val	8	-673	-2692	0		Asp	Asp	5	179	358	0
	Asn	Ile	2	-669	-2676	0		Pro	Asp	4	189	378	0
	Arg	Val	7	-664	-2656	0		Ala	Lys	183	196	392	0
	Thr	Thr	1	-617	-2468	0		Gly	Gly	15	219	438	0
	Ser	Ala	33	-607	-2428	0		Ser	Lys	21	223	446	0
	Arg	Asp	4	-584	-2336	0		Pro	Glu	11	257	514	0
	Thr	Ser	4	-548	-2192	0		Asn	Lys	10	271	542	0
	Asn	Leu	7	-524	-2096	0		Gly	Glu	65	443	886	0
	Ser	Asp	8	-521	-2084	0		Gly	Lys	66	589	2356	0
	Ser	Ser	1	-519	-2076	0		Asp	Glu	44	634	2536	0
	Phe	Asp	3	-482	-964	0		Pro	Lys	11	661	2644	0
	Asn	Thr	2	-463	-926	0		Arg	Lys	11	815	3260	0
	Ile	Glu	22	-439	-878	0		Glu	Glu	53	933	3732	0
	Asn	Ser	2	-423	-846	0		Lys	Lys	54	1339	9373	0
	Phe	Glu	10	-419	-838	0

## Sheet: Sheet2
								BM Energy Matrix(x1000)
		Cys	Met	Phe	Ile	Leu	Val	Trp	Tyr	Ala	Gly	Thr	Ser	Gln	Asn	Glu	Asp	His	Arg	Lys	Pro
	Cys	-3477
	Met	-2240	-1901
	Phe	-2424	-2304	-2467
	Ile	-2410	-2286	-2530	-2691
	Leu	-2343	-2208	-2491	-2647	-2501
	Val	-2258	-2079	-2391	-2568	-2447	-2385
	Trp	-2080	-2090	-2286	-2303	-2222	-2097	-1867
	Tyr	-1892	-1834	-1963	-1998	-1919	-1790	-1834	-1335
	Ala	-1700	-1517	-1750	-1872	-1728	-1731	-1565	-1318	-1119
	Gly	-1101	-897	-1034	-885	-767	-756	-1142	-818	-290	219
	Thr	-1243	-999	-1237	-1360	-1202	-1240	-1077	-892	-717	-311	-617
	Ser	-1306	-893	-1178	-1037	-959	-933	-1145	-859	-607	-261	-548	-519
	Gln	-835	-720	-807	-778	-729	-642	-997	-687	-323	33	-342	-260	54
	Asn	-788	-658	-790	-669	-524	-673	-884	-670	-371	-230	-463	-423	-253	-367
	Glu	-179	-209	-419	-439	-366	-335	-624	-453	-39	443	-192	-161	179	160	933
	Asp	-616	-409	-482	-402	-291	-298	-613	-631	-235	-97	-382	-521	22	-344	634	179
	His	-1499	-1252	-1330	-1234	-1176	-1118	-1383	-1222	-646	-325	-720	-639	-290	-455	-324	-664	-1078
	Arg	-771	-611	-805	-854	-758	-664	-912	-745	-327	-50	-247	-264	-42	-114	-374	-584	-307	200
	Lys	-112	-146	-270	-253	-222	-200	-391	-349	196	589	155	223	334	271	-57	-176	388	815	1339
	Pro	-1196	-788	-1076	-991	-771	-886	-1278	-1067	-374	-42	-222	-199	-35	-18	257	189	-346	-23	661	129

## Sheet: Sheet3
Contacts	BM	GW	HP
1	-1	-1	-1
13	-0.983649	-0.983649	-1
14	-0.954292	-0.954292	-1
2	-0.940171	-0.940171	-1
21	-0.929394	-0.929394	-1
7	-0.925678	-0.925678	-1
55	-0.909327	-0.909327	-1
8	-0.888517	-0.888517	-1
28	-0.886288	-0.886288	-1
34	-0.695652	-0.478261	0
17	-0.650316	-0.447092	0
133	-0.643255	-0.442238	0
116	-0.64214	-0.441472	0
4	-0.505388	-0.221107	0
16	-0.460795	-0.201598	0
2	-0.45968	-0.20111	0
14	-0.446674	-0.19542	0
2	-0.437755	-0.191518	0
133	-0.415831	-0.181926	0
1	-0.399851	-0.174935	0
4	-0.385359	-0.168594	0
6	-0.384244	-0.168107	0
2	-0.368265	-0.0920661	0
14	-0.356373	-0.0890933	0
15	-0.346711	-0.0866778	0
