# Supplementary material for: Efficient conformational space exploration in ab initio protein folding simulation
Source: R Soc Open Sci. 2015 Aug 26;2(8):150238. doi: 10.1098/rsos.150238 (PMC4555859; doi:10.1098/rsos.150238)
Supplement: Table S1.xlsx [file rsos150238supp4.xlsx]

## Sheet: BM Energy
							BM Energy Matrix(x1000)
	Cys	Met	Phe	Ile	Leu	Val	Trp	Tyr	Ala	Gly	Thr	Ser	Gln	Asn	Glu	Asp	His	Arg	Lys	Pro
Cys	-3477
Met	-2240	-1901
Phe	-2424	-2304	-2467
Ile	-2410	-2286	-2530	-2691
Leu	-2343	-2208	-2491	-2647	-2501
Val	-2258	-2079	-2391	-2568	-2447	-2385
Trp	-2080	-2090	-2286	-2303	-2222	-2097	-1867
Tyr	-1892	-1834	-1963	-1998	-1919	-1790	-1834	-1335
Ala	-1700	-1517	-1750	-1872	-1728	-1731	-1565	-1318	-1119
Gly	-1101	-897	-1034	-885	-767	-756	-1142	-818	-290	219
Thr	-1243	-999	-1237	-1360	-1202	-1240	-1077	-892	-717	-311	-617
Ser	-1306	-893	-1178	-1037	-959	-933	-1145	-859	-607	-261	-548	-519
Gln	-835	-720	-807	-778	-729	-642	-997	-687	-323	33	-342	-260	54
Asn	-788	-658	-790	-669	-524	-673	-884	-670	-371	-230	-463	-423	-253	-367
Glu	-179	-209	-419	-439	-366	-335	-624	-453	-39	443	-192	-161	179	160	933
Asp	-616	-409	-482	-402	-291	-298	-613	-631	-235	-97	-382	-521	22	-344	634	179
His	-1499	-1252	-1330	-1234	-1176	-1118	-1383	-1222	-646	-325	-720	-639	-290	-455	-324	-664	-1078
Arg	-771	-611	-805	-854	-758	-664	-912	-745	-327	-50	-247	-264	-42	-114	-374	-584	-307	200
Lys	-112	-146	-270	-253	-222	-200	-391	-349	196	589	155	223	334	271	-57	-176	388	815	1339
Pro	-1196	-788	-1076	-991	-771	-886	-1278	-1067	-374	-42	-222	-199	-35	-18	257	189	-346	-23	661	129
