# Supplementary material for: Efficient conformational space exploration in ab initio protein folding simulation
Source: R Soc Open Sci. 2015 Aug 26;2(8):150238. doi: 10.1098/rsos.150238 (PMC4555859; doi:10.1098/rsos.150238)
Supplement: Table S2.xlsx [file rsos150238supp5.xlsx]

## Sheet: Average Energy
		Avg. Energy
		GW				MIXED		Difference (GW-MIXED)
PID	Length	30min	1hr	2hr		1hr		30min	1hr	2hr
4RXN	54	-167.01	-167.71	-168.42		-162.72		-4.29	-4.99	-5.7
1ENH	54	-154.77	-155.13	-155.83		-151.65		-3.12	-3.48	-4.18
4PTI	58	-209.94	-210.92	-211.79		-204.56		-5.38	-6.36	-7.23
2IGD	61	-183.96	-185.04	-186.11		-176.83		-7.13	-8.21	-9.28
1YPA	64	-256.75	-257.42	-258.33		-253.09		-3.66	-4.33	-5.24
1R69	69	-215.87	-217.86	-218.93		-208.79		-7.08	-9.07	-10.14
1CTF	74	-231.58	-233.58	-234.77		-225.43		-6.15	-8.15	-9.34
3MX7	90	-336.83	-341.14	-343.83		-325.45		-11.38	-15.69	-18.38
3NBM	108	-433.94	-441.01	-447.05		-419.25		-14.69	-21.76	-27.8
3MQO	120	-479.46	-486.55	-493.7		-472.78		-6.68	-13.77	-20.92
3MRO	142	-461.84	-468.99	-474.78		-447.77		-14.07	-21.22	-27.01
3PNX	160	-600.24	-610.38	-619.44		-592.25		-7.99	-18.13	-27.19
3MSE	179	-691.61	-703.85	-716.4		-		-	-	-
3MR7	189	-637.97	-650.01	-659		-		-	-	-
3NO6	229	-801.91	-820.9	-835.1		-		-	-	-
3NO3	258	-873.67	-895.88	-915.17		-		-	-	-
3ON7	279	-930.67	-958	-981.11		-		-	-	-

## Sheet: Best Energy
			Best Energy
		GW				MIXED		Difference (GW-MIXED)
PID	Length	30min	1hr	2hr		1hr		30min	1hr	2hr
4RXN	54	-170.27	-170.27	-170.62		-166.88		-3.39	-3.39	-3.74
1ENH	54	-158.5	-158.5	-158.5		-153.79		-4.71	-4.71	-4.71
4PTI	58	-215.8	-215.8	-216.31		-210.29		-5.51	-5.51	-6.02
2IGD	61	-187.31	-188.62	-189.27		-183.18		-4.13	-5.44	-6.09
1YPA	64	-261.54	-261.54	-261.54		-256.95		-4.59	-4.59	-4.59
1R69	69	-220.06	-223.91	-223.91		-216.37		-3.69	-7.54	-7.54
1CTF	74	-239.22	-239.22	-239.22		-233.51		-5.71	-5.71	-5.71
3MX7	90	-347.16	-348.69	-352.4		-340.05		-7.11	-8.64	-12.35
3NBM	108	-452.95	-454.17	-457.74		-436.76		-16.19	-17.41	-20.98
3MQO	120	-501.48	-507.17	-510.49		-486.05		-15.43	-21.12	-24.44
3MRO	142	-483.13	-491.1	-493.66		-479.36		-3.77	-11.74	-14.3
3PNX	160	-629.91	-639.62	-647.16		-615.82		-14.09	-23.8	-31.34
3MSE	179	-721.59	-744.41	-749.01		-		-	-	-
3MR7	189	-668.57	-683.61	-688.63		-		-	-	-
3NO6	229	-837.79	-858.13	-866.09		-		-	-	-
3NO3	258	-927.23	-940.28	-951.59		-		-	-	-
3ON7	279	-978.69	-991.91	-1024.16		-		-	-	-
