# Supplementary material for: Efficient conformational space exploration in ab initio protein folding simulation
Source: R Soc Open Sci. 2015 Aug 26;2(8):150238. doi: 10.1098/rsos.150238 (PMC4555859; doi:10.1098/rsos.150238)
Supplement: Table S3.xlsx [file rsos150238supp6.xlsx]

## Sheet: Average Energy
					Average Energy of GW vs BM
		GW				BM				Difference (GW-BM)
PID	Length	30min	1hr	2hr		30min	1hr	2hr		30min	1hr	2hr
4RXN	54	-167.01	-167.71	-168.42		-159.71	-160.44	-161.35		-7.3	-7.27	-7.07
1ENH	54	-154.77	-155.13	-155.83		-149.12	-149.96	-150.46		-5.65	-5.17	-5.37
4PTI	58	-209.94	-210.92	-211.79		-201.17	-201.73	-202.58		-8.77	-9.19	-9.21
2IGD	61	-183.96	-185.04	-186.11		-176.33	-177.02	-177.73		-7.63	-8.02	-8.38
1YPA	64	-256.75	-257.42	-258.33		-247.31	-248.58	-250.06		-9.44	-8.84	-8.27
1R69	69	-215.87	-217.86	-218.93		-206	-206.83	-208.37		-9.87	-11.03	-10.56
1CTF	74	-231.58	-233.58	-234.77		-220.48	-221.91	-223.41		-11.1	-11.67	-11.36
3MX7	90	-336.83	-341.14	-343.83		-322.07	-324.34	-326.57		-14.76	-16.8	-17.26
3NBM	108	-433.94	-441.01	-447.05		-417.75	-421.16	-425.3		-16.19	-19.85	-21.75
3MQO	120	-479.46	-486.55	-493.7		-462.53	-465.98	-469.43		-16.93	-20.57	-24.27
3MRO	142	-461.84	-468.99	-474.78		-442.74	-450.6	-454.42		-19.1	-18.39	-20.36
3PNX	160	-600.24	-610.38	-619.44		-575.7	-583.97	-592.57		-24.54	-26.41	-26.87
3MSE	179	-691.61	-703.85	-716.4		-668.55	-684.32	-692.76		-23.06	-19.53	-23.64
3MR7	189	-637.97	-650.01	-659		-617.73	-628.45	-636.64		-20.24	-21.56	-22.36
3NO6	229	-801.91	-820.9	-835.1		-780.02	-801.53	-817.31		-21.89	-19.37	-17.79
3NO3	258	-873.67	-895.88	-915.17		-839.81	-863.07	-880.46		-33.86	-32.81	-34.71
3ON7	279	-930.67	-958	-981.11		-905.16	-931.65	-953.87		-25.51	-26.35	-27.24

## Sheet: Best Energy
					Best Energy of GW vs Best Energy of BM
		GW				BM				Difference (GW-BM)
PID	Length	30min	1hr	2hr		30min	1hr	2hr		30min	1hr	2hr
4RXN	54	-170.27	-170.27	-170.62		-164.26	-164.26	-166.81		-6.01	-6.01	-3.81
1ENH	54	-158.5	-158.5	-158.5		-152.82	-153.96	-153.96		-5.68	-4.54	-4.54
4PTI	58	-215.8	-215.8	-216.31		-206.12	-206.12	-208.36		-9.68	-9.68	-7.95
2IGD	61	-187.31	-188.62	-189.27		-182.04	-182.04	-182.04		-5.27	-6.58	-7.23
1YPA	64	-261.54	-261.54	-261.54		-252.89	-253.16	-255.14		-8.65	-8.38	-6.4
1R69	69	-220.06	-223.91	-223.91		-214.61	-214.61	-214.61		-5.45	-9.3	-9.3
1CTF	74	-239.22	-239.22	-239.22		-228.3	-228.3	-228.49		-10.92	-10.92	-10.73
3MX7	90	-347.16	-348.69	-352.4		-337.5	-337.5	-337.5		-9.66	-11.19	-14.9
3NBM	108	-452.95	-454.17	-457.74		-436.89	-436.89	-443.1		-16.06	-17.28	-14.64
3MQO	120	-501.48	-507.17	-510.49		-478.91	-478.91	-479.68		-22.57	-28.26	-30.81
3MRO	142	-483.13	-491.1	-493.66		-463.79	-468.78	-468.78		-19.34	-22.32	-24.88
3PNX	160	-629.91	-639.62	-647.16		-611.46	-611.46	-621.88		-18.45	-28.16	-25.28
3MSE	179	-721.59	-744.41	-749.01		-700.98	-719.13	-719.13		-20.61	-25.28	-29.88
3MR7	189	-668.57	-683.61	-688.63		-655	-655	-663.35		-13.57	-28.61	-25.28
3NO6	229	-837.79	-858.13	-866.09		-826.68	-829.83	-862.46		-11.11	-28.3	-3.63
3NO3	258	-927.23	-940.28	-951.59		-884.28	-910.52	-926.19		-42.95	-29.76	-25.4
3ON7	279	-978.69	-991.91	-1024.16		-951.44	-979.66	-995.85		-27.25	-12.25	-28.31

## Sheet: Median Energy
					Median Energy of GW vs Median Energy of BM
		GW				BM				Difference (GW-BM)
PID	Length	30min	1hr	2hr		30min	1hr	2hr		30min	1hr	2hr
4RXN	54	-166.604	-167.848	-168.465		-159.448	-160.155	-161.329		-7.156	-7.693	-7.136
1ENH	54	-154.559	-155.014	-155.594		-148.945	-149.764	-150.239		-5.614	-5.25	-5.355
4PTI	58	-209.918	-210.776	-211.902		-200.803	-201.821	-202.222		-9.115	-8.955	-9.68
2IGD	61	-183.997	-185.099	-185.906		-176.077	-177.054	-178.103		-7.92	-8.045	-7.803
1YPA	64	-256.793	-257.393	-258.278		-246.766	-248.316	-249.588		-10.027	-9.077	-8.69
1R69	69	-216.093	-217.962	-218.933		-205.765	-206.268	-208.317		-10.328	-11.694	-10.616
1CTF	74	-231.682	-233.462	-234.689		-220.597	-222.22	-223.55		-11.085	-11.242	-11.139
3MX7	90	-336.23	-341.467	-344.303		-322.5	-324.303	-326.437		-13.73	-17.164	-17.866
3NBM	108	-434.37	-441.491	-447.996		-417.491	-419.58	-425.34		-16.879	-21.911	-22.656
3MQO	120	-480.248	-489.37	-494.157		-462.372	-466.027	-470.093		-17.876	-23.343	-24.064
3MRO	142	-462.809	-469.736	-476.891		-442.239	-451.376	-454.411		-20.57	-18.36	-22.48
3PNX	160	-599.389	-610.278	-619.158		-575.258	-585.398	-592.997		-24.131	-24.88	-26.161
3MSE	179	-691.3	-704.081	-717.158		-665.451	-684.7	-695.187		-25.849	-19.381	-21.971
3MR7	189	-639.327	-652.784	-663.666		-617.782	-627.981	-636.503		-21.545	-24.803	-27.163
3NO6	229	-807.515	-824.327	-836.637		-780.14	-799.055	-818.833		-27.375	-25.272	-17.804
3NO3	258	-875.706	-897.98	-914.28		-843.43	-863.567	-882.964		-32.276	-34.413	-31.316
3ON7	279	-929.355	-956.068	-980.155		-903.695	-932.345	-955.611		-25.66	-23.723	-24.544

## Sheet: Standard Deviation
					Standard deviation of GW energy vs Standard deviation of BM energy
		GW				BM				Difference (GW-BM)
PID	Length	30min	1hr	2hr		30min	1hr	2hr		30min	1hr	2hr
4RXN	54	1.55	1.27	0.97		1.99	1.64	1.66		-0.44	-0.37	-0.69
1ENH	54	1.2	1.05	1		1.64	1.62	1.52		-0.44	-0.57	-0.52
4PTI	58	2.07	1.84	1.51		2.42	2.17	2.24		-0.35	-0.33	-0.73
2IGD	61	1.69	1.43	1.16		2.46	2.04	1.96		-0.77	-0.61	-0.8
1YPA	64	1.7	1.57	1.37		2.64	2.57	2.05		-0.94	-1	-0.68
1R69	69	2.21	1.98	1.86		3.48	2.96	2.68		-1.27	-0.98	-0.82
1CTF	74	2.74	2.38	1.92		3.6	3	2.34		-0.86	-0.62	-0.42
3MX7	90	4.35	4.14	3.13		4.97	4.1	3.64		-0.62	0.04	-0.51
3NBM	108	9.43	8.01	6.76		6.88	5.5	5.65		2.55	2.51	1.11
3MQO	120	9.73	9.5	8.82		7.04	6.06	5.91		2.69	3.44	2.91
3MRO	142	11.14	10.55	10.36		8.47	7.35	6.43		2.67	3.2	3.93
3PNX	160	13.12	11.93	11.4		13.02	11.37	11.44		0.1	0.56	-0.04
3MSE	179	13.49	13.56	12.93		17.6	14.17	12.73		-4.11	-0.61	0.2
3MR7	189	17.73	18.01	18.58		14.17	11.75	11.38		3.56	6.26	7.2
3NO6	229	19.46	19.61	18.65		19.13	17.23	16.11		0.33	2.38	2.54
3NO3	258	22.86	22.65	21.73		23.35	22.31	22.16		-0.49	0.34	-0.43
3ON7	279	22.61	19.23	17.9		20.64	21.54	20.76		1.97	-2.31	-2.86
