# Supplementary material for: Efficient conformational space exploration in ab initio protein folding simulation
Source: R Soc Open Sci. 2015 Aug 26;2(8):150238. doi: 10.1098/rsos.150238 (PMC4555859; doi:10.1098/rsos.150238)
Supplement: Table S4.xlsx [file rsos150238supp7.xlsx]

## Sheet: RMSD combinations
								Avg and Best RMSD
			Initial	Initial		BestConf	BestConf		2000Conf	2000Conf		AllConf	AllConf		Paper	Paper
PDB ID	Length		Avg	Best		Avg	Best		Avg	Best		Avg	Best		Avg	Best
4RXN	54		6.2	5.07		6.76	6.24		6.15	5.9		4.34	4.03		5.41	4.7
1ENH	54		6.29	4.57		6.91	6.51		6.33	6.07		4.07	3.77		5.22	4.57
4PTI	58		7.51	6.32		7.99	7.67		7.44	6.98		5.13	4.65		6.46	5.97
2IGD	61		8.77	7.45		9.32	8.98		8.86	8.41		5.73	5.32		7.81	6.85
1YPA	64		7.57	6.29		7.67	7.25		7.19	6.85		5.05	4.73		6.29	5.42
1R69	69		6.66	4.9		6.55	6.15		6.01	5.66		4.03	3.7		5.17	4.68
1CTF	74		7.91	6.17		7.13	6.57		6.68	6.18		5.7	4.99		5.28	4.69
3MX7	90		9.32	7.92		9.5	9.08		9.12	8.74		7.1	6.78		7.94	7.31
3NBM	108		9.32	7.41		8.56	7.98		8.2	7.57		6.66	5.91		6.46	5.58
3MQO	120		9.63	7.75		9.45	8.73		9.09	8.51		7.06	6.62		6.84	6.17
3MRO	142		11.86	9.28		13.06	11.88		12.75	11.52		8.81	8.01		8.72	7.65
3PNX	160		12.06	9.2		11.59	10.5		11.34	10.22		8.36	7.26		8.51	7.5
3MSE	179		16.85	11.21		19.7	17.89		18.83	15.26		9.29	7.7		-	-
3MR7	189		12.67	9.48		10.88	9.98		10.58	9.74		8.83	7.95		-	-
3NO6	229		14.34	10.78		12.76	11.84		12.32	11.38		10.29	9.37		-	-
3NO3	258		14.53	9.84		11.07	9.68		9.82	8.78		8.56	7.86		-	-
3ON7	279		15.4	11.76		13.27	12.26		11.99	10.92		11.02	10.41		-	-
Set1:	Initial:	RMSD of initial random conformation where search started.
Set2:	BestConf:	RMSD of lowest energy conformation.
Set3:	2000Conf:	Minimum RMSD of top 2000 conformation based on lowest energy.
Set4:	Allconf:	Minimum RMSD of all conformation generated during energy minimization.
Set5:	Paper:	Mixed energy model paper.

## Sheet: RMSD and Energy
						Avg. RMSD and corrospoding Avg. Energy
PDB ID	Length		Initial	Initial		BestConf	BestConf		2000Conf	2000Conf		AllConf	AllConf
			RMSD	Energy		RMSD	Energy		RMSD	Energy		RMSD	Energy
4RXN	54		6.2	-66.29		6.76	-168.42		6.15	-158.04		4.34	-58.1
1ENH	54		6.29	-59.27		6.91	-155.83		6.33	-147.26		4.07	-50.4
4PTI	58		7.51	-87.56		7.99	-211.79		7.44	-202.8		5.13	-81.16
2IGD	61		8.77	-72.21		9.32	-186.11		8.86	-178.21		5.73	-78.73
1YPA	64		7.57	-105.54		7.67	-258.33		7.19	-249.16		5.05	-103.63
1R69	69		6.66	-80.44		6.55	-218.93		6.01	-206.85		4.03	-89
1CTF	74		7.91	-80.05		7.13	-234.77		6.68	-225.57		5.7	-96.11
3MX7	90		9.32	-124.81		9.5	-343.83		9.12	-328.99		7.1	-148.09
3NBM	108		9.32	-171.02		8.56	-447.05		8.2	-434.23		6.66	-221.77
3MQO	120		9.63	-184.76		9.45	-493.7		9.09	-478.41		7.06	-242.18
3MRO	142		11.86	-170.3		13.06	-474.78		12.75	-458.53		8.81	-184.47
3PNX	160		12.06	-209.97		11.59	-619.44		11.34	-595.11		8.36	-254.98
3MSE	179		16.85	-247.85		19.7	-719.15		18.83	-680.25		9.29	-205.03
3MR7	189		12.67	-232.64		10.88	-662.53		10.58	-629.53		8.83	-354.82
3NO6	229		14.34	-287.26		12.76	-840.57		12.32	-737.77		10.29	-358.05
3NO3	258		14.53	-306.47		11.07	-919.93		9.82	-636.81		8.56	-592.85
3ON7	279		15.4	-332.15		13.27	-986.02		11.99	-592.9		11.02	-491.97
Set1:	Initial:	RMSD of initial random conformation where search started.
Set2:	BestConf:	RMSD of lowest energy conformation.
Set3:	2000Conf:	Minimum RMSD of top 2000 conformation based on lowest energy.
Set4:	Allconf:	Minimum RMSD of all conformation generated during energy minimization.
